# Supplementary material for: Exploration of Long-Chain Vitamin E Metabolites for the Discovery of a Highly Potent, Orally Effective, and Metabolically Stable 5-LOX Inhibitor that Limits Inflammation
Source: J Med Chem. 2021 Jul 19;64(15):11496–526. doi: 10.1021/acs.jmedchem.1c00806 (PMC8365602; doi:10.1021/acs.jmedchem.1c00806)
Supplement: Supplementary file 2 — jm1c00806_si_002.csv [file jm1c00806_si_002.csv]

Compound	SMILES	IC50 (5-LOX enzyme) [µM] #published in Pein et al.4	IC50 (5-LOX PMNL) [µM] #published in Pein et al.4	PAINS
1a	CC1=C2C(CC[C@](CCC[C@H](C)CCC[C@H](C)CCCC(C)C)(C)O2)=C(C)C(O)=C1C	> 1#	> 3#
1b	CC1=C2C(CC[C@](C)(O2)CCC[C@@H](CCC[C@@H](CCCC(C)C)C)C)=C(C)C(O)=C1	0.75 ± 0.15#	> 3#
1c	CC1=C2C(CC[C@](CCC[C@H](C)CCC[C@H](C)CCCC(C)C)(C)O2)=CC(O)=C1C	0.91 ± 0.15#	> 3#
1d	CC1=C2C(CC[C@](CCC[C@H](C)CCC[C@H](C)CCCC(C)C)(C)O2)=CC(O)=C1	0.60 ± 0.25	> 3#
2	CC1=C2C(CC[C@](CCC[C@H](C)CCC[C@H](C)CCCC(C)C)(C)O2)=C(Cl)C(O)=C1C([H])=O	> 1	> 3
3	CC1=C2C(CC[C@](CCC[C@H](C)CCC[C@H](C)CCCC(C)C)(C)O2)=C(C([H])=O)C(O)=C1	> 1	> 3
4	CC1=C2C(CC[C@](CCC[C@H](C)CCC[C@H](C)CCCC(C)C)(C)O2)=C(C([H])=O)C(OCOC)=C1	> 1	> 3
5	CC1=C2C(CC[C@](CCC[C@H](C)CCC[C@H](C)CCCC(C)C)(C)O2)=C(C(O)=O)C(O)=C1	> 1	> 3
6a	CC1=C2C(CC[C@](CC/C=C(C)/CC/C=C(C)/CC/C=C(C)/C)(C)O2)=C(C)C(O)=C1C	0.33 ± 0.08#	> 3#
6b	CC1=C2C(CC[C@](CC/C=C(C)/CC/C=C(C)/CC/C=C(C)/C)(C)O2)=C(C)C(O)=C1	0.19 ± 0.03#	2.11 ± 0.36#
6c	CC1=C2C(CC[C@](CC/C=C(C)/CC/C=C(C)/CC/C=C(C)/C)(C)O2)=CC(O)=C1C	0.20 ± 0.06#	> 3#
6d	CC1=C2C(CC[C@](CC/C=C(C)/CC/C=C(C)/CC/C=C(C)/C)(C)O2)=CC(O)=C1	0.17 ± 0.10#	> 3#
7	CC1=C2C(CC[C@](CC/C=C(C)/CC/C=C(C)/CC/C=C(C)/C)(C)O2)=C(C([H])=O)C(O)=C1	> 1	> 3
8	CC1=C2C(CC[C@](CC/C=C(C)/CC/C=C(C)/CC/C=C(C)/C)(C)O2)=C(C([H])=O)C(O)=C1Br	> 1	> 3
9a	CC1=C2C(CC[C@](CCCC(C)CCCC(C)CCCC(C)CO)(C)O2)=C(C)C(O)=C1C	0.35 ± 0.04#	0.19 ± 0.05#
9b	CC1=C2C(CC[C@](CCCC(C)CCCC(C)CCCC(C)CO)(C)O2)=CC(O)=C1	0.12 ± 0.04#	0.54 ± 0.18#
10a	CC1=C2C(CC[C@](CC/C=C(C)/CC/C=C(C)/CC/C=C(C)/CO)(C)O2)=C(C)C(O)=C1C	0.11 ± 0.01#	0.27 ± 0.10#
10b	CC1=C2C(CC[C@](C)(O2)CC/C=C(CC/C=C(CC/C=C(CO)\C)\C)\C)=C(C)C(O)=C1	0.09 ± 0.03#	0.38 ± 0.09#
10c	CC1=C2C(CC[C@](CC/C=C(C)/CC/C=C(C)/CC/C=C(C)/CO)(C)O2)=CC(O)=C1	0.15 ± 0.05#	1.26 ± 0.33#
10d	CC1=C2C(CC[C@](CC/C=C(C)/CC/C=C(C)/CC/C=C(CO)/C)(C)O2)=CC(O)=C1C	0.12 ± 0.03#	0.14 ± 0.02#
10e	CC1=C2C(CC[C@](CC/C=C(C)/CC/C=C(C)/CC/C=C(CO)/C)(C)O2)=CC(O)=C1	0.14 ± 0.03#	0.22 ± 0.04#
11	CC1=C2C(CC[C@](CC/C=C(C)/CC/C=C(C)/CC/C=C(CO)/C([H])=O)(C)O2)=CC(O)=C1	0.12 ± 0.05	0.57 ± 0.09
12a	CC1=C2C(CC[C@](CCCC(C)CCCC(C)CCCC(C)C(O)=O)(C)O2)=C(C)C(O)=C1C	0.27 ± 0.01#	0.08 ± 0.00#
12b	CC1=C2C(CC[C@](CCCC(C)CCCC(C)CCCC(C)C(O)=O)(C)O2)=CC(O)=C1	> 1#	2.01 ± 0.59#
13a	CC1=C2C(CC[C@](CC/C=C(C)/CC/C=C(C)/CC/C=C(C)/C(O)=O)(C)O2)=C(C)C(O)=C1C	0.40 ± 0.08#	0.56 ± 0.18
13b	CC1=C2C(CC[C@](CC/C=C(C)/CC/C=C(C)/CC/C=C(C)/C(O)=O)(C)O2)=C(C)C(O)=C1	0.15 ± 0.04#	0.31 ± 0.11#
13c	CC1=C2C(CC[C@](CC/C=C(C)/CC/C=C(C)/CC/C=C(C)/C(O)=O)(C)O2)=CC(O)=C1C	0.30 ± 0.10#	0.49 ± 0.03#
13d	CC1=C2C(CC[C@](CC/C=C(C)/CC/C=C(C)/CC/C=C(C)/C(O)=O)(C)O2)=CC(O)=C1	0.06 ± 0.01#	0.35 ± 0.07#
13e	CC1=C2C(CC[C@](CC/C=C(C)/CC/C=C(C)/CC/C=C(C(O)=O)/C)(C)O2)=CC(O)=C1	0.18 ± 0.05	0.63 ± 0.18
14	CC1=C2C(CC[C@](CC/C=C(C)/CC/C=C(C)/CC/C=C/C(O)=O)(C)O2)=CC(O)=C1	0.44 ± 0.08	2.20 ± 0.14
15a	CC1=C2C(CC[C@](CC/C=C(C)/CC/C=C(C)/CCC(O)=O)(C)O2)=C(C)C(O)=C1C	0.44 ± 0.07	0.45 ± 0.12
15b	CC1=C2C(CC[C@](CC/C=C(C)/CC/C=C(C)/CCC(O)=O)(C)O2)=CC(O)=C1	0.47 ± 0.14	2.19 ± 0.40
16	CC1=C2C(CC[C@](CC/C=C(C)/CC/C=C/C(O)=O)(C)O2)=CC(O)=C1	0.92 ± 0.04	> 3
17	CC1=C2C(CC[C@](CC/C=C/C(O)=O)(C)O2)=CC(O)=C1	> 1	> 3
18	CC1=C2C(CC[C@](CC/C=C(C)/C(O)=O)(C)O2)=CC(O)=C1	> 1	> 3
19a	CC1=C2C(CC[C@](CC/C=C(C)/CC/C=C(C)/CCCC(C)C(O)=O)(C)O2)=C(C)C(O)=C1	0.81 ± 0.08	0.81 ± 0.33
19b	CC1=C2C(CC[C@](CC/C=C(C)/CC/C=C(C)/CCCC(C)C(O)=O)(C)O2)=CC(O)=C1	0.17 ± 0.04#	0.61 ± 0.15
20	CC1=C2C(CC[C@](CC/C=C(C)/CC/C=C(C)/CCCC(C)C(O)=O)(C)O2)=CC(OC)=C1	> 1	n.d.
21	CC1=C2C(CC[C@](CC/C=C(C)/CC/C=C(C)/CCCC(C)C(OC)=O)(C)O2)=CC(O)=C1	0.17 ± 0.01	1.14 ± 0.39
22	CC1=C2C(CC[C@](CC/C=C(C)/CC/C=C(C)/CCCC(C)C(OC)=O)(C)O2)=CC(OC)=C1	> 1	n.d.
23	CC1=C2C(CC[C@](CC/C=C(C)/CC/C=C(C)/CC/C=C(C)/C(O)=O)(C)O2)=C(CN(C)C)C(O)=C1	0.07 ± 0.02	2.06 ± 0.45	mannich_A(296)
24	CC1=C2C(CC[C@](CC/C=C(C)/CC/C=C(C)/CC/C=C(C)/C(O)=O)(C)O2)=C(CN(C)C)C(O)=C1CN(C)C	> 1	> 3	mannich_A(296)
25	CC1=C2C(CC[C@](CC/C=C(C)/CC/C=C(C)/CC/C=C(C)/C(OC)=O)(C)O2)=C(C(OC)=O)C(O)=C1	> 1	> 3
26	CC1=C2C(CC[C@](CCCC(C)CCCC(C)CCCC(CO)CO)(C)O2)=CC(O)=C1	> 1	> 3
27a	CC1=C2C(CC[C@](CC/C=C(C)/CC/C=C(C)/CC/C=C(CO)/CO)(C)O2)=C(C)C(O)=C1C	0.11 ± 0.03	0.04 ± 0.01
27b	CC1=C2C(CC[C@](CC/C=C(C)/CC/C=C(C)/CC/C=C(CO)/CO)(C)O2)=C(C)C(O)=C1	0.09 ± 0.02	0.10 ± 0.02
27c	CC1=C2C(CC[C@](CC/C=C(C)/CC/C=C(C)/CC/C=C(CO)/CO)(C)O2)=CC(O)=C1C	0.11 ± 0.00#	0.05 ± 0.04
27d	CC1=C2C(CC[C@](CC/C=C(C)/CC/C=C(C)/CC/C=C(CO)/CO)(C)O2)=CC(O)=C1	0.15 ± 0.04#	0.43 ± 0.04
28	CC1=C2C(CC[C@](CC/C=C(C)/CC/C=C(CO)/CO)(C)O2)=CC(O)=C1	0.17 ± 0.03	2.30 ± 0.26
29	CC1=C2C(CC[C@](CC/C=C(CO)/CO)(C)O2)=CC(O)=C1	> 1	> 3
30	CC1=C2C(CC[C@](C)(O2)CC/C=C(CCC(O)C(C)(CC/C=C(CO)\CO)O)\C)=CC(O)=C1	0.38 ± 0.11	n.d.
31	CC1=C2C(CC[C@](CC/C=C(C)/CC/C=C(C)/CC/C=C(CO)/CO)(C)O2)=CC(OC(CCC(O)=O)=O)=C1	0.09 ± 0.03	0.45 ± 0.10
32	CC1=C2C(CC[C@](CC/C=C(C)/CC/C=C(C)/CC/C=C(CO)/CO)(C)O2)=CC(OCC(N)=O)=C1	> 1	n.d.
33	CC1=C2C(CC[C@](CC/C=C(C)/CC/C=C(C)/CC/C=C(CO)/CO)(C)O2)=C(C)C(O)=C1C([H])=O	0.17 ± 0.05	1.38 ± 0.28
34	CC1=C2C(CC[C@](CC/C=C(C)/CC/C=C(C)/CC/C=C(CO)/CO)(C)O2)=C(C([H])=O)C(O)=C1	0.17 ± 0.06	1.81 ± 0.32
35	CC1=C2C(CC[C@](CC/C=C(C)/CC/C=C(C)/CC/C=C(CO)/CO)(C)O2)=C(CN3CCCC3)C(O)=C1	0.17 ± 0.03	1.90 ± 0.11	mannich_A(296)
36	CC1=C2C(CC[C@](CC/C=C(C)/CC/C=C(C)/CC/C=C(CO)/CO)(C)O2)=C(CN(C)C)C(O)=C1	0.11 ± 0.02	> 3	mannich_A(296)
37	CC1=C2C(CC[C@](CC/C=C(C)/CC/C=C(C)/CC/C=C(CO)/CO)(C)O2)=C(CN3CCOCC3)C(O)=C1	0.12 ± 0.03	1.74 ± 0.09	mannich_A(296)
38	CC1=C2C(CC[C@](CC/C=C(C)/CC/C=C(C)/CC/C=C(CO)/CO)(C)O2)=C(CN3CCCCC3)C(O)=C1	0.11 ± 0.02	1.95 ± 0.07	mannich_A(296)
39	CC1=C2C(CC[C@](CC/C=C(C)/CC/C=C(C)/CC/C=C(CO)/CO)(C)O2)=C(CN3CCN(C)CC3)C(O)=C1	0.31 ± 0.07	2.03 ± 0.16	mannich_A(296)
40	CC1=C2C(CC[C@](CC/C=C(C)/CC/C=C(C)/CC/C=C(CO)/CO)(C)O2)=C(CN3CCN(C)CC3)C(O)=C1CN4CCN(C)CC4	> 1	> 3	mannich_A(296)
41	CC1=C2C(CC[C@](CC/C=C(C)/CC/C=C(C)/CC/C=C(CO)/CO)(C)O2)=C(C)C(O3)=C1C=C(C(C)=O)C3=O	0.63 ± 0.13	1.25 ± 0.20
42	CC1=C2C(CC[C@](CC/C=C(C)/CC/C=C(C)/CC/C=C(CO)/CO)(C)O2)=C(C=C3C(C)=O)C(OC3=O)=C1	0.21 ± 0.02	1.44 ± 0.42
43	CC1=C2C(CC[C@](CC/C=C(C)/CC/C=C(C)/CC/C=C(CO)/CO)(C)O2)=C(C=C3C(OCC)=O)C(OC3=O)=C1	0.47 ± 0.14	1.58 ± 0.21
44	CC1=C2C(CC[C@](CC/C=C(C)/CC/C=C(C)/CC/C=C3COC(C4=CC(OC)=C(OC)C=C4)OC/3)(C)O2)=CC(O)=C1	0.21 ± 0.14	n.d.
45	CC1=C2C(CC[C@](CC/C=C(C)/CC/C=C(C)/CC/C=C3COC(C4=CC(OC)=C(OC)C=C4)OC/3)(C)O2)=CC(OCCCC(O)=O)=C1	> 1	n.d.
46	CC1=C2C(CC[C@](CC/C=C(C)/CC/C=C(C)/CC/C=C3COC(C4=CC(OC)=C(OC)C=C4)OC/3)(C)O2)=C(C)C(O)=C1CO	0.09 ± 0.00	0.39 ± 0.18
47	CC1=C2C(CC[C@](CC/C=C(C)/CC/C=C(C)/CC/C=C3COC(C4=CC(OC)=C(OC)C=C4)OC/3)(C)O2)=C(C)C(O)=C1C([H])=O	> 1	> 3
48	CC1=C2C(CC[C@](CC/C=C(C)/CC/C=C(C)/CC/C=C3COC(C4=CC=C([N+]([O-])=O)C=C4)OC/3)(C)O2)=C(CO)C(O)=C1	0.21 ± 0.13	0.49 ± 0.13
49	CC1=C2C(CC[C@](CC/C=C(C)/CC/C=C(C)/CC/C=C(CO)/C)(C)O2)=CC(OS(C3=CC=C(C)C=C3)(=O)=O)=C1
50	CC1=C2C(CC[C@](CC/C=C(C)/CC/C=C(C)/CC/C=C(C(O)=O)/C)(C)O2)=CC(OS(C3=CC=C(C)C=C3)(=O)=O)=C1
51	CC1=C2C(CC[C@](CCC[C@H](C)CCC[C@H](C)CCCC(C)C)(C)O2)=C(Cl)C(O)=C1
52	CC1=C2C(CC[C@](CC/C=C(C)/CC/C=C(C)/CC/C=C(C)/C(OC)=O)(C)O2)=CC(O)=C1
53	CC1=C2C(CC[C@](CC/C=C(C)/CC/C=C(C)/CC/C=C(C)/C(OC)=O)(C)O2)=CC(OC)=C1
54	CC1=C(O[C@@](CC/C=C(CC/C=C(CCC=O)\C)\C)(C)CC2)C2=CC(OS(C3=CC=C(C)C=C3)(=O)=O)=C1
55	CC1=C(O[C@@](CC/C=C(CC/C=C(CCC(O)=O)\C)\C)(C)CC2)C2=CC(OS(C3=CC=C(C)C=C3)(=O)=O)=C1
56	CC1=C2C(CC[C@](CC/C=C(C)/CC/C=C(C)/CC/C=C(C)/C(O)=O)(C)O2)=C(C(O)=O)C(O)=C1
57	CC1=C2C(CC[C@](CC/C=C(C)/CC/C=C(C)/CC/C=C(C)/C)(C)O2)=CC(OS(C3=CC=C(C)C=C3)(=O)=O)=C1
58	CC1=C(O[C@@](CC/C=C(CC/C=C(CC/C=C/C(OC)=O)\C)\C)(C)CC2)C2=CC(OS(C3=CC=C(C)C=C3)(=O)=O)=C1
59	CC1=C(O[C@@](CC/C=C(CC/C=C/C(OC)=O)\C)(C)CC2)C2=CC(OS(C3=CC=C(C)C=C3)(=O)=O)=C1
60	CC1=C(O[C@@](CC/C=C/C(OC)=O)(C)CC2)C2=CC(OS(C3=CC=C(C)C=C3)(=O)=O)=C1
61	CC1=C(O[C@@](CC/C=C(C)/C(OC)=O)(C)CC2)C2=CC(OS(C3=CC=C(C)C=C3)(=O)=O)=C1
62	CC1=C(O[C@@](CC/C=C(C)/CC/C=C(COC(C)=O)/COC(C)=O)(C)CC2)C2=CC(OS(C3=CC=C(C)C=C3)(=O)=O)=C1
63	CC1=C(O[C@@](CC/C=C(COC(C)=O)/COC(C)=O)(C)CC2)C2=CC(OS(C3=CC=C(C)C=C3)(=O)=O)=C1
64	CC1=C2C(CC[C@](CC/C=C(C)/CC/C=C(C)/CC/C=C3COC(C4=CC(OC)=C(OC)C=C4)OC/3)(C)O2)=CC(O)=C1
65	CC1=C2C(CC[C@](CC/C=C(C)/CC/C=C(C)/CC/C=C(COC(C)=O)/COC(C)=O)(C)O2)=CC(OC(C)=O)=C1
66	CC1=C2C(CC[C@](CCCC(C)CCCC(C)CCCC(COC(C)=O)COC(C)=O)(C)O2)=CC(OC(C)=O)=C1
67	CC1=C2C(CC[C@](CC/C=C(C)/CC/C=C(C)/CC/C=C3COC(C4=CC(OC)=C(OC)C=C4)OC/3)(C)O2)=CC(OCCCC(OCC)=O)=C1
68	CC1=C2C(CC[C@](CC/C=C(C)/CC/C=C(C)/CC/C=C3COC(C4=CC(OC)=C(OC)C=C4)OC/3)(C)O2)=CC(OC(CCC(O)=O)=O)=C1
69	CC1=C2C(CC[C@](CC/C=C(C)/CC/C=C(C)/CC/C=C3COC(C4=CC(OC)=C(OC)C=C4)OC/3)(C)O2)=CC(OCC(N)=O)=C1
70	CC1=C2C(CC[C@](CC/C=C(C)/CC/C=C(C)/CC/C=C3COC(C4=CC=C([N+]([O-])=O)C=C4)OC/3)(C)O2)=CC(O)=C1
